# Supplementary material for: Neoadjuvant Carboplatin/Paclitaxel versus 5-Fluorouracil/Cisplatin in Combination with Radiotherapy for Locally Advanced Esophageal Squamous Cell Carcinoma: A Multicenter Comparative Study
Source: Cancers (Basel). 2022 May 25;14(11):2610. doi: 10.3390/cancers14112610 (PMC9179264; doi:10.3390/cancers14112610)
Supplement: Supplementary file 1 [file cancers-14-02610-s001.zip]

Archive with 1 entries (1 files):
- cancers-1701088-supplementary.pdf
